# Supplementary material for: Dynamic methylation of histone H3K18 in differentiating Theileria parasites
Source: Nat Commun. 2021 May 28;12:3221. doi: 10.1038/s41467-021-23477-2 (PMC8163883; doi:10.1038/s41467-021-23477-2)
Supplement: Supplementary file 3 — Source Data [file 41467_2021_23477_MOESM3_ESM.xlsx]

## Sheet: Fig1 
Quantif IF		H3K18me1	DAPI		H3K18ac	DAPI			Quantif IF		H3K18me1	DAPI		H3K18ac	DAPI
BL3-TBL3		185.131	338.684		190.028	348.889			Tac12		185.44	331.044		195.975	296.713			Original immunoblots
		183.165	334.057		190.727	355.589					185.83	327.338		191.563	289.418
Graph b)		185.172	338.111		188.761	353.964			Graph d)		190.26	335.629		195.022	290.555
		185.309	340.522		188.412	349.696					186.941	334.269		196.336	295.6														Additional experiments to support the data
		184.611	337.85		188.697	346.884					183.638	335.589		194.574	296.155
		183.8	337.995		186.201	350.514					189.379	337.921		197.063	295.375
		183.289	338.241		188.014	350.996					186.37	341.673		196.045	291.454
		186.485	342.74		188.697	348.68					184.22	338.798		195.869	296.27
		186.825	342.01		184.516	350.193					189.191	340.045		191.708	295.858
		186.231	339.783		186.763	346.679					185.52	343.25		197.555	292.665
		184.316	340.29		190.157	354.506					184.563	346.12		197.587	291.555
		184.921	344.545		187.177	360.055					185.206	348.521		196.629	296.656
		184.031	349.553		184.693	359.195					189.451	345.441		191.799	293.874
		186.339	343.941		183.9	355.413					186.798	355.165		191.639	289.938
		188.455	350.023		186.411	357.845					188.069	352.318		194.798	292.306
		187.299	347.306		191.578	358.633					193.689	349.787		193.695	298.018
		187.425	348.569		187.456	360.113					190.2	359.002		195.007	295.099
		185.86	353.521		187.654	353.223					188.921	359.69		195.985	296.894
		184.393	352.555		188.832	361.95					191.673	362.68		193.207	297.509
		186.477	348.241		188.906	364.566					188.177	364.944		194.904	299.188
		189.092	354.274		192.334	359.632					189.33	368.448		190.787	300.798
		187.518	356.915		193.294	360.372					190.841	373.748		195.75	297.973
		185.375	359.401		191.278	366.052					187.604	373.808		195.602	298.712
		185.963	364.986		189.736	362.558					187.125	378.812		192.133	294.754
		191.228	364.727		188.627	360.547					186.737	385.483		195.131	296.295
		192.279	358.129		190.69	366.455					188.058	383.567		195.519	300.691
		192.761	361.952		192.153	367.886					190.344	389.266		198.369	294.163
		190.019	368.101		186.834	371.907					186.212	395.4		197.97	302.642
		193.506	366.054		190.668	369.731					188.328	399.066		195.791	298.414
		194.546	366.695		190.048	371.099					192.072	402.249		194.081	298.302			Additional experiments to support the data
		194.554	370.07		190.857	372.074					188.902	409.238		193.397	300.661
		195.375	368.981		186.542	372.76					190.339	414.028		196.554	296.33
		193.729	375.848		185.754	371.09					190.597	417.702		197.062	298.302
		192.038	377.418		184.728	374.237					189.589	423.834		198.876	301.426
		191.079	381.093		189.074	374.65					191.904	427.426		199.179	300.942
		194.257	393.288		189.95	378.374					189.543	432.496		199.569	300.579
		195.793	392.51		191.733	369.55					190.793	436.217		195.958	302.234
		193.518	390.19		193.882	381.379					191.17	448.738		195.363	302.709
		191.789	394.994		192.69	385.698					194.79	455.57		194.341	304.702
		190.477	399.427		193.392	381.324					192.639	470.157		196.021	297.872
		191.798	398.636		191.444	381.573					190.672	482.267		196.76	301.935
		191.257	397.342		194.388	381.928					191.68	495.29		194.191	298.238
		191.728	401.81		191.263	387.708					188.9	508.425		190.976	298.381
		192.246	402.527		189.08	385.495					191.34	522.535		196.365	310.565
		194.154	408.06		186.634	386.042					193.939	547.67		196.932	307.654
		193.237	410.374		188.747	388.545					188.393	578.865		200.084	308.668
		188.097	411.531		194.82	395.55					190.031	623.23		199.221	308.459
		192.771	413.41		192.504	396.871					191.092	678.56		197.155	313.154
		195.274	412.687		192.289	398.52					189.143	761.485		192.689	309.745
		195.986	426.144		191.55	402.397					193.029	842.449		195.839	314.844
		197.424	436.726		192.507	400.024					192.045	942.782		198.769	313.693
		191.69	438.498		194.008	406.01					193.442	1049.08		196.439	309.147
		194.864	438.928		189.778	401.719					195.797	1146.93		201.277	311.976
		192.259	447.753		196.659	410.284					201.289	1222.92		200.419	316.671
		195.131	452.055		193.934	422.048					197.216	1287.19		199.462	319.381
		189.675	458.302		196.803	419.23					196.029	1330.84		202.291	322.193
		186.733	462.496		194.406	413.353					194.305	1364.55		200.7	317.482
		192.073	464.279		197.535	420.277					197.68	1392.66		198.476	323.961
		192.477	471.482		197.523	427.073					198.175	1427.27		200.261	322.542
		195.188	480.764		193.726	433.445					198.421	1465.5		199.737	321.034
		194.645	479.599		196.601	434.026					195.326	1515.68		201.679	322.733
		189.873	494.259		197.068	434.497					196.619	1563.6		203.358	324.689
		189.58	487.402		193.733	439.891					200.034	1601.12		202.47	323.693
		191.693	486.386		197.913	446.507					204.968	1623.63		205.97	323.367
		190.853	496.084		196.099	447.459					200.412	1670.32		202.426	317.624
		193.976	501.183		200.338	449.034					201.995	1685.43		203.41	319.33
		195.1	510.545		196.937	449.648					201.204	1704.56		204.988	321.178
		198.488	518.194		201.571	460.936					204.58	1726.58		205.665	318.584
		200.983	527.943		205.911	465.202					203.569	1742.8		206.483	327.796
		198.077	535.534		202.735	464.761					201.404	1762.55		208.101	324.189
		199.154	548.331		201.615	460.67					208.263	1793		208.267	324.495
		196.966	550.991		203.017	463.628					207.42	1841.14		208.605	329.203
		201.913	561.972		198.658	479.159					207.011	1898.54		209.467	323.139
		196.298	570.939		199.545	472.571					207.22	1938.75		207.895	323.081
		195.638	583.999		200.243	484.454					208.916	1974.4		207.589	335.325
		197.626	614.359		201.828	488.381					207.703	2007.82		207.572	337.505
		197.277	645.531		198.482	492.055					207.87	2014.88		207.613	333.378
		197.312	673.981		203.474	500.808					208.153	2028.89		208.924	332.264
		198.157	714.075		201.411	505.369					207.278	2022.09		210.282	339.242
		197.485	747.12		201.686	505.546					201.914	2030.95		211.352	337.201
		201.852	801.223		201.023	513.652					201.553	2042.91		212.174	336.054
		194.141	859.932		202.639	522.734					204.888	2052.78		212.279	337.478
		194.793	952.198		203.236	530.02					208.512	2081.84		212.92	343.203
		195.891	1072.48		206.463	545.308					204.717	2073.93		212.636	338.221
		198.117	1201.76		202.678	544.506					204.229	2044.36		210.765	349.057
		201.164	1323.69		204.807	552.75					205.53	1998.48		211.113	349.801
		200.673	1433		209.675	577.198					207.281	1940.52		213.703	354.978
		200.905	1525.69		201.774	585.388					204.957	1892.71		216.832	353.209
		195.435	1615.67		202.685	590.983					207.811	1857.07		220.697	363.096
		199.449	1739.76		209.935	612.809					208.186	1819.47		219.702	356.792
		198.525	1850.13		211.32	632.229					208.713	1784.22		222.78	368.239
		199.266	1937.69		212.657	645.965					208.229	1793.7		221.146	368.274
		201.732	2030.04		212.732	687.058					206.03	1774.03		219.068	373.843
		195.566	2084.97		216.381	729.641					202.326	1744.63		220.141	375.672
		193.22	2088.55		217.379	769.214					197.581	1699.36		221.376	381.311
		199.795	2088.76		221.796	816.773					204.057	1655.08		225.049	387.712
		195.527	2083.74		220.258	872.982					203.067	1637.75		224.894	399.833
		195.168	2094.95		217.934	908.792					200.651	1606.3		223.992	417.656
		197.211	2096.92		223.723	927.495					200.649	1570.26		226.19	441.779
		194.228	2058.52		227.773	945.195					202.175	1549.45		228.568	473.83
		195.498	2012.99		226.432	967.441					198.465	1512.89		231.965	513.922
		196.786	1992.11		228.724	992.28					199.496	1492.04		239.097	552.985
		194.935	1990.73		228.638	1034.54					199.555	1477.36		242.479	581.708
		199.202	2011.86		232.921	1074.14					201.834	1443.82		241.387	608.672
		196.189	2042.35		242.571	1110.81					201.933	1410.78		253.364	619.93
		196.25	2082.8		239.183	1149.53					204.345	1378.1		259.96	621.785
		191.95	2139.4		243.859	1181.69					200.253	1370.54		265.06	636.703
		195.095	2227.81		251.715	1202.2					199.673	1365.29		266.603	643.954
		195.208	2291.63		254.629	1202.29					201.359	1358.82		267.378	651.817
		193.416	2383.75		258.606	1220.56					206.566	1360.57		273.547	652.564
		193.206	2471.99		261.183	1239.01					203.541	1375.09		267.077	653.409
		192.412	2571.93		267.136	1259.91					205.395	1371.83		262.272	644.78
		194.291	2680.41		275.755	1317.63					198.384	1367.02		252.94	630.891
		192.921	2791.68		275.041	1377.82					202.993	1369.8		252.099	628.597
		193.586	2933.76		280.266	1450.92					202.715	1377.07		251.611	619.194
		194.075	3074.64		280.991	1512.09					204.238	1375.48		255.569	609.979
		196.665	3191.16		285.916	1563.01					203.514	1385.91		253.854	600.159
		197.107	3267.47		286.62	1593.75					203.959	1384.66		250.077	600.293
		192.158	3320.3		278.66	1610.56					202.108	1388.9		254.432	601.406
		192.71	3335.77		276.626	1606.22					205.591	1394.01		251.074	600.403
		196.44	3308.13		278.888	1567.49					200.85	1404.82		254.601	603.688
		199.331	3254.14		289.852	1527.88					201.913	1423.06		256.426	610.559
		193.693	3204.55		296.005	1524.71					200.169	1472.27		260.423	623.976
		194.412	3129.31		300.066	1514.15					205.059	1508.39		258.848	641.66
		194.011	3087.5		296.872	1485.56					204.752	1533.4		262.204	662.938
		197.986	3051.78		297.771	1458.34					200.592	1556.57		258.463	676.819
		194.767	3049.23		292.963	1453.23					202.668	1574.77		267.998	692.739
		192.109	3046.32		295.163	1470.89					202.998	1603.72		269.322	717.991
		196.026	3056.32		298.215	1491.07					202.052	1642.99		280.27	731.042
		193.577	3044.15		306.062	1516.24					205.158	1664.3		280.462	730.228
		197.686	3041.29		310.55	1520.66					200.359	1713.64		276.803	741.025
		197.132	3082.14		315.122	1535.33					200.629	1768.96		269.896	745.207
		194.913	3122.38		299.725	1534.54					203.856	1810.76		276.582	740.141
		196.128	3151.22		286.83	1548.93					202.026	1861.18		275.102	749.255
		196.711	3167.49		286.795	1569.23					206.121	1912.29		281	740.247
		198.415	3164.29		287.918	1568.13					206.511	1992.59		283.285	724.624
		195.942	3157.37		287.117	1566.77					209.043	2066.83		279.246	712.353
		197.102	3153.11		288.146	1577.95					209.593	2121.86		276.639	706.762
		195.367	3148.94		293.977	1574.88					213.246	2176.34		272.177	692.649
		195.248	3166.74		292.866	1585.98					212.672	2213.7		270.23	680.177
		192.315	3196.49		297.225	1584.45					211.956	2250.39		270.637	673.709
		193.725	3254.81		294.726	1602.45					213.758	2252.51		269.536	673.341
		193.596	3283.32		302.97	1626.43					208.611	2245.28		267.374	669.816
		191.381	3249.53		303.827	1646.9					214.323	2215.49		264.98	675.175
		189.269	3225.12		297.806	1642.16					214.916	2165.25		263.216	680.49
		193.213	3190.81		291.403	1629.19					213.28	2097.14		260.379	680.06
		192.218	3131.64		296.521	1608.21					212.272	2027.69		266.655	676.47
		197.255	3078.43		295.122	1579.3					213.729	1975.62		270.889	679.248
		192.824	3005.23		298.233	1559.65					218.655	1945.1		270.835	687.384
		189.209	2975.64		300.579	1565.98					221.977	1937.52		272.248	688.349
		192.331	2941.77		297.625	1558.19					222.463	1926.01		273.524	702.343
		193.658	2906.68		291.802	1596.47					229.587	1901		277.787	705.509
		190.525	2863.51		283.896	1613.59					230.297	1881.54		281.519	706.222
		195.551	2790.43		280.011	1630.27					231.074	1866.05		281.977	711.375
		197.388	2715.12		278.321	1653.45					224.18	1838.29		278.895	721.926
		196.477	2688.21		280.202	1673.15					222.128	1842.45		275.81	718.147
		196.97	2670.89		281.312	1682.58					221.617	1862.5		273.297	725.155
		194.843	2693.92		289.924	1724.17					224.233	1884.06		277.356	724.651
		192.189	2701.1		294.848	1744.5					220.461	1929.72		279.036	723.978
		198.231	2701		294.061	1786.01					219.162	1982		278.873	735.911
		197.391	2702.2		298.701	1817.41					220.417	2006.26		278.35	738.254
		196.412	2718.61		295.334	1852.56					222.061	2023.86		278.675	746.881
		196.665	2731.43		294.318	1889.44					223.651	2043.15		278.879	742.51
		201.12	2754.84		287.559	1915.98					226.591	2027.92		289.232	744.049
		201.674	2766.17		287.026	1965.22					226.073	2034.83		287.893	745.176
		203.208	2755.58		278.844	2003.59					229.758	2047.72		287.181	760.695
		202.72	2735.64		285.789	2054.79					233.888	2063.83		290.269	755.778
		203.595	2697.52		288.504	2090.65					226.205	2076.95		295.741	765.107
		205.546	2662.47		293.174	2093.26					225.789	2086.48		290.353	773.076
		204.356	2638.03		300.109	2120.57					227.134	2096.92		289.373	771.888
		202.584	2662.68		299.059	2120.5					226.767	2097.17		290.326	769.189
		202.058	2714.59		299.632	2123.5					224.785	2124.89		294.204	768.821
		200.967	2772.83		300.243	2092.61					226.865	2118.62		290.498	762.42
		198.413	2840.62		297.699	2062.64					222.226	2132.01		293.582	748.249
		206.515	2890.73		293.924	2040.76					224.901	2128.67		291.854	742.768
		197.311	2917.86		299.629	2008.28					222.297	2099.55		283.782	732.928
		197.474	2957.49		298.193	1990.2					225.137	2093.19		284.876	737.885
		203.412	2986.97		298.91	1974.02					221.457	2083.2		275.923	740.48
		201.412	3017.87		299.929	1973.95					227.366	2063.46		279.426	739.084
		202.576	3075.2		301.202	1939.39					231.857	2046.98		285.647	740.84
		200.206	3086.05		303.873	1901.64					225.328	2021.36		286.18	742.222
		199.865	3110.01		302.31	1849.09					227.958	2005.43		282.562	743.99
		201.493	3146.47		302.218	1804.61					230.597	1964.73		285.927	735.257
		198.146	3153.51		292.128	1750.8					233.832	1920.58		281.533	733.456
		199.338	3213.79		278.772	1700.28					234.153	1870.37		280.824	722.029
		201.141	3252.63		284.816	1683.88					238.117	1801.39		285.298	719.762
		199.47	3279.29		277.291	1661.18					234.5	1737.42		275.851	706.391
		201.189	3311		279.032	1658.71					235.892	1675.49		273.214	701.028
		202.142	3314.98		276.462	1662.21					239.959	1645.81		268.418	693.342
		202.431	3284.32		282.964	1684.38					235.91	1620.38		266.838	688.412
		199.314	3246.38		285.653	1707.32					238.348	1594.94		268.945	673.538
		195.832	3190.68		297.63	1771.24					244.33	1601.14		269.174	667.338
		197.545	3190.45		303.858	1813.5					243.212	1607.58		269.807	669.794
		199.776	3165.41		309.701	1879.06					241.076	1632.17		272.825	670.307
		201.829	3164.8		316.195	1906.17					240.018	1658.69		267.854	676.109
		201.129	3170.26		312.999	1935.68					241.669	1676.59		271.669	676.463
		197.811	3208.51		320.775	1940					246.982	1698.89		271.514	677.971
		196.194	3214.2		321.397	1941.39					244.83	1732.65		272.831	670.881
		195.992	3197.94		333.541	1908.99					251.137	1728.2		269.81	675.563
		198.453	3175.51		328.247	1869.68					250.028	1755.31		272.469	667.254
		195.567	3160.63		322.004	1818.03					247.145	1798.07		273.943	668.151
		194.851	3152.56		310.418	1781.78					252.826	1850.92		272.619	667.322
		197.155	3142.62		307.143	1784.88					257.06	1892.65		275.724	663.356
		197.009	3191.22		310.926	1791.39					257.726	1904.51		272.556	652.267
		195.938	3189.47		309.823	1809.08					254.817	1942.53		263.693	648.469
		192.048	3193.06		314.176	1831					253.001	1951.85		261.171	643.675
		190.662	3194.19		306.41	1831.69					262.472	1926.27		263.547	647.767
		195.549	3205.54		305.635	1839.82					257.442	1906.24		264.058	636.775
		197.919	3202.22		299.019	1827.98					260.532	1908.07		262.074	643.563
		198.296	3172.39		301.076	1839.67					263.567	1885.97		258.713	639.142
		195.99	3133.53		303.711	1852.08					269.248	1885.05		252.973	655.155
		197.503	3079.72		306.382	1889.14					272.245	1858.94		254.868	658.216
		199.727	3051.93		305.918	1928.75					274.614	1832.52		261.311	659.125
		197.644	3050.05		314.336	1966.79					268.023	1797.57		264.781	663.201
		195.874	3062.81		312.392	1988.2					275.22	1771.9		272.363	678.181
		197.366	3081.58		304.483	2007.14					274.428	1741.6		275.759	686.965
		193.484	3128.86		299.272	2032.48					276.321	1710.88		277.594	695.528
		194.133	3189		297.638	2033.23					282.181	1687.55		274.702	713.424
		197.165	3263.49		293.875	2023.9					287.575	1680.84		273.467	723.961
		196.225	3330.96		295.391	2031.58					290.855	1691.22		271.533	722.258
		197.581	3397.27		291.559	1994.86					296.147	1707.94		270.874	733.569
		201.355	3475.25		292.674	1956.59					301.662	1736.22		273.015	729.969
		200.506	3536.6		298.691	1918.19					303.534	1730.8		270.976	725.566
		197.621	3533.95		296.653	1906.49					308.436	1705.16		268.026	732.646
		199.919	3514.75		301.011	1916.25					314.703	1670.81		269.538	754.044
		201.21	3484.17		300.135	1923.89					319.731	1638.57		274.733	766.21
		197.279	3440.43		303.522	1937.26					325.639	1603.91		278.209	765.167
		194.595	3386.66		305.171	1913.87					329.67	1545.74		277.518	766.733
		198.049	3350.53		300.584	1881.77					332.594	1510.13		276.232	761.093
		194.403	3364.54		307.803	1846.69					337.641	1471.54		273.669	759.677
		194.815	3362.41		317.097	1814.63					340.196	1424.61		274.492	755.777
		192.156	3402.03		323.545	1757.43					348.531	1379.86		273.033	752.649
		188.874	3472.63		323.605	1720.87					349.975	1345.33		276.756	743.249
		193.421	3562.42		315.993	1687.06					356.89	1347.7		279.27	725.13
		197.222	3641.87		313.604	1666.93					366.234	1315.4		278.583	712.842
		196.336	3753.1		311.914	1633.83					372.468	1287.13		275.672	710.397
		193.055	3831.48		299.227	1608.83					387.807	1255.15		284.253	702.932
		197.738	3884.46		287.568	1591.55					394.378	1211.68		282.53	690.548
		199.018	3968.2		279.638	1604.11					406.705	1182.64		288.567	682.583
		201.927	4040.02		276.95	1606.37					421.88	1140.73		289.033	673.291
		198.505	4105.31		269.399	1623.51					433.121	1103.88		282.952	666.818
		195.862	4140.74		265.747	1600.8					447.805	1048.59		281.387	661.766
		196.912	4150.03		268.301	1568.82					466.101	985.013		280.532	645.217
		199.873	4161.82		266.887	1504.97					476.353	909.258		278.908	636.353
		199.827	4177.31		266.815	1399.2					493.604	861.166		274.106	625.8
		196.805	4191.01		257.864	1282.95					507.989	809.645		271.19	624.796
		196.207	4235.96		253.445	1173.55					516.551	754.463		271.739	614.209
		198.091	4255.89		246.594	1074.78					528.87	705.15		265.528	614.69
		200.001	4271.08		240.004	996.541					527.71	668.558		265.148	598.07
		195.604	4285.74		237.944	919.832					542.234	648.85		265.011	592.917
		196.981	4296.55		230.537	888.212					547.238	626.437		263.897	580.962
		195.305	4319.16		227.579	861.846					556.144	610.893		261.494	577.604
		199.741	4326.77		227.669	841.47					564.216	596.003		262.769	574.528
		201.115	4362.49		225.666	830.42					571.476	585.31		266.497	563.596
		198.246	4370.37		217.974	806.993					584.399	577.715		263.197	569.17
		197.898	4361.49		218.952	786.888					588.852	566.55		258.279	573.248
		199.975	4344.1		213.716	776.205					604.681	566.366		261.242	571.817
		197.328	4275.8		220.891	748.051					620.258	571.927		261.582	569.535
		198.122	4199.11		213.414	727.855					640.868	563.386		263.588	566.05
		196.896	4133.5		217.106	701.089					673.597	563.606		257.892	560.592
		195.165	4071.73		216.542	677.437					707.912	563.939		256.332	555.947
		199.625	3992.3		214.437	653.905					741.567	574.611		255.101	549.9
		197.178	3942.44		211.761	647.238					798.105	576.887		254.324	539.997
		197.352	3876.86		213.699	640.679					869.946	591.979		252.652	534.973
		196.68	3834.6		210.88	631.232					972.122	603.42		253.279	533.734
		196.877	3750.94		210.171	623.941					1132.98	632.542		257.942	539.245
		201.305	3677.02		212.864	615.015					1332.16	671.608		252.893	529.478
		199.17	3616.36		211.802	610.303					1589.79	723.074		258.966	537.609
		197.479	3573.53		210.003	596.274					1891.46	781.362		252.924	537.588
		195.607	3512.64		207.603	587.333					2183.54	866.532		256.086	543.675
		196.828	3454.52		206.039	592.598					2447.66	950.048		256.914	546.754
		192.317	3419.77		208.609	589.79					2691.61	1026.47		260.593	545.26
		193.457	3368.75		208.225	583.98					2860.89	1088.12		260.017	557.08
		193.929	3335.4		209.11	584.9					2956.83	1134.36		260.662	558.556
		193.557	3309.72		210.057	583.785					2954.8	1143.88		260.484	552.107
		194.347	3276.22		210.609	582.804					2864.51	1122.69		264.582	552.535
		192.893	3257.86		206.196	578.271					2727.06	1079.22		261.98	539.433
		191.948	3198.35		204.769	572.361					2546.59	1019.62		253.016	536.407
		192.557	3150.54		202.419	566.339					2330.83	953.203		253.51	520.704
		192.467	3093.25		201.968	564.838					2151.43	895.512		251.353	505.831
		195.025	3028.08		204.904	559.366					1993.37	821.752		252.659	484.906
		190.446	2997.45		208.057	546.901					1861.44	765.879		247.82	467.066
		189.767	2972.15		204.015	539.585					1766.25	729.55		247.218	439.719
		192.417	2949.42		205.998	545.382					1724.41	711.345		250.42	420.18
		196.145	2983.08		207.387	534.718					1697.59	705.398		246.839	411.878
		194.44	2994.54		208.912	527.194					1724.86	715.899		249.464	403.164
		193.48	3018.12		204.672	524.503					1787	745.647		251.978	396.008
		191.876	3045.74		206.078	514.512					1875.03	756.289		250.121	394.025
		193.481	3032.82		204.944	516.404					1956.06	763.819		244.935	382.347
		193.326	2991.95		204.352	512.806					1989.72	760.999		243.851	375.922
		194.56	2943.85		204.271	493.964					2018.26	753.384		249.622	372.654
		198.511	2896.91		205.764	501.616					2018.66	730.122		250.854	371.536
		199.95	2815.36		203.593	499.99					2012.63	720.73		253.251	368.887
		198.36	2758.77		200.847	492.492					2027.52	709.868		249.348	367.438
		197.089	2639.54		207.645	482.613					2033.59	705.712		249.168	369.755
		195.965	2480.03		204.17	487.523					2062.69	725.396		246.522	369.05
		193.286	2316.8		205.892	488.114					2106.89	751.237		246.636	365.367
		192.079	2161.13		204.003	487.786					2135.07	764.041		250.743	362.804
		190.065	1989.74		209.859	479.78					2157.51	783.163		254.287	363.343
		190.243	1846.14		208.471	473.451					2153.12	803.338		254.057	363.812
		187.393	1709.44		207.087	470.681					2129.15	807.123		252.356	360.592
		187.004	1588.63		208.301	474.019					2078.06	799.799		251.834	356.636
		184.391	1475.05		206.136	472.022					1952.42	771.168		258.873	356.618
		189.959	1392.98		210.656	473.239					1781.78	737.149		255.724	350.691
		189.411	1325.6		213.196	464.19					1586.34	682.61		256.322	354.362
		184.166	1244.33		211.357	466.936					1433.5	634.484		255.853	352.149
		185.834	1185.89		211.498	463.948					1290.91	597.852		256.377	351.114
		190.973	1129.63		217.386	459.848					1209.01	570.755		256.284	350.135
		185.031	1081.21		211.67	463.215					1193.84	556.648		258.476	351.72
		186.63	1042.76		214.339	464.51					1251.21	554.281		265.944	354.167
		187.295	976.845		214.733	464.126					1395.46	571.096		270.678	353.378
		187.423	933.608		214.92	461.113					1590.63	605.035		266.049	347.689
		189.337	886.721		218.09	464.778					1801	666.342		263.883	348.029
		188.528	832.918		218.667	458.293					1995.12	722.695		270.567	348.399
		188.518	794.435		221.277	457.032					2160.57	789.14		268.884	348.181
		195.47	762.073		222.223	460.827					2231.16	825.169		270.647	349.081
		192.215	730.045		218.696	455.877					2200.31	836.845		271.601	350.431
		191.019	698.424		219.593	451.911					2082.89	815.962		277.89	350.29
		189.288	681.335		221.912	456.061					1872.24	767.896		280.5	355.681
		187.269	663.444		226.569	459.625					1611.33	683.845		283.464	359.411
		190.201	629.759		229.583	453.373					1350.89	613.44		292.282	352.225
		191.757	628.201		235.325	461.257					1138.43	561.294		301.051	359.176
		189.577	612.722		238.713	463.472					995.429	515.273		314.093	366.327
		187.721	589.853		239.93	468.914					937.177	500.216		325.634	373.023
		189.242	587.229		250.966	474.668					953.712	500.792		341.639	379.267
		188.485	585.374		254.779	475.445					1016.7	508.394		353.623	385.969
		185.078	583.45		265.736	479.399					1108.44	534.84		366.333	391.649
		183.616	573.198		277.589	487.945					1199.12	569.952		375.199	385.636
		185.307	566.584		299.77	493.699					1296.89	592.36		375.103	383.801
		187.38	562.489		348.937	514.762					1337.36	617.913		373.998	390.065
		186.397	556.808		419.735	557.519					1362.62	624.777		372.63	382.545
		188.177	551.967		507.043	616.457					1360.47	621.011		367.25	379.446
		183.781	549.968		610.862	680.067					1358.88	620.79		364.799	379.156
		186.637	543.402		697.915	746.703					1392	642.341		368.856	384.122
		187.629	549.933		764.781	784.756					1435.29	666.834		383.894	390.957
		191.441	537.813		782.621	814.82					1522.53	692.899		405.279	409.408
		188.179	537.819		765.907	825.806					1557.99	713.897		434.242	423.693
		187.575	542.064		712.685	807.673					1574.97	720.665		460.266	438.612
		185.584	536.174		628.767	773.175					1558.26	732.595		477.587	446.763
		185.767	544.219		544.691	710.001					1489.97	723.318		486.103	452.332
		184.38	542.132		467.108	644.86					1401.17	697.525		495.457	451.11
		189.483	541.551		408.459	591.198					1287.57	650.122		490.896	446.486
		190.678	544.388		367.624	561.472					1219.97	611.653		479.476	446.101
		192.019	547.389		354.237	536.114					1223.76	577.023		467.614	442.693
		189.21	550.923		361.026	537.096					1279.16	583.226		465.912	442.024
		190.087	556.727		385.169	539.486					1373.88	613.157		447.558	438.825
		194.894	564.087		448.676	564.047					1476.57	661.132		436.11	436.979
		192.744	569.671		525.219	607.916					1551.7	699.94		430.453	427.943
		193.535	569.816		614.341	683.713					1603.29	725.316		422.793	418.301
		194.855	582.916		692.104	769.432					1563.39	728.322		415.437	402.961
		192.295	589.075		744.144	830.537					1466.37	715.708		411.375	392.285
		196.708	603.58		739.086	869.478					1338.12	659.111		409.087	378.638
		191.956	608.179		697.954	869.745					1186.38	606.448		400.44	376.978
		191.942	619.467		623.061	847.365					1043.86	538.24		395.459	374.026
		198.975	633.583		537.18	781.567					940.061	516.505		389.786	370.313
		197.469	650.857		465.71	713.254					858.083	496.903		384.464	371.178
		195.272	676.289		406.267	642.543					834.957	472.909		382.915	367.865
		199.972	700.188		371.142	605.777					856.319	483.504		381.891	361.384
		202.403	742.562		363.198	587.022					877.99	491.567		376.503	359.342
		200.931	781.927		376.919	575.261					914.381	509.32		364.675	345.174
		203.791	831.632		397.167	578.581					952.888	540.621		345.768	343.502
		201.63	878.995		422.511	598.559					938.992	551.106		326.721	339.295
		203.599	945.866		472.394	613.642					892.79	547.419		302.95	332.425
		203.665	1008.29		553.197	641.502					833.463	534.048		284.684	330.217
		201.39	1083.7		659.622	682.187					756.989	509.923		270.1	323.334
		205.794	1165.09		778.145	721.616					671.235	487.539		260.853	321.651
		205.35	1248.62		891.502	760.621					593.543	457.342		255.344	318.964
		205.317	1340.51		955.813	811.933					530.171	423.235		251.276	312.277
		208.302	1455.58		992.786	851.916					481.931	400.264		251.201	313.47
		207.23	1588.66		996.003	870.017					445.558	383.995		245.287	309.379
		212.219	1739.17		970.791	882.421					427.901	376.492		243.534	307.5
		209.768	1889.04		921.851	880.158					405.895	372.631		239.471	303.863
		210.578	2002.9		861.506	877.097					389.579	360.129		237.333	308.956
		211.741	2117.23		778.978	857.237					376.815	357.164		236.461	305.038
		214.268	2208.72		705.758	828.164					369.619	357.126		236.483	301.895
		214.442	2292.04		647.103	780.071					356.53	351.048		232.539	302.565
		214.478	2412.78		614.951	751.939					347.964	343.575		227.917	298.554
		207.766	2535.75		605.303	740.976					339.976	338.447		229.116	299.377
		210.493	2682.97		632.634	744.957					331.2	340.538		226.163	297.236
		209.339	2849.45		678.454	774.378					323.075	341.399		227.462	294.765
		212.415	3017.85		716.826	825.094					313.453	335.122		221.658	298.359
		208.829	3189.52		731.742	860.201					310.547	336.894		216.746	302.965
		212.944	3313.28		722.317	886.872					304.173	332.344		222.342	301.141
		208.948	3372.15		686.967	895.473					300.571	326.338		215.514	293.808
		209.225	3394.96		636.428	906.601					300.303	327.134		213.358	295.927
		206.038	3390.22		573.506	887.939					292.829	323.753		214.003	297.257
		212.166	3317.41		507.818	838.516					288.76	321.4		216.335	299.9
		208.855	3210.47		459.987	788.667					284.459	320.787		216.809	294.307
		208.276	3162.48		407.083	732.377					284.11	317.05		209.827	294.362
		205.3	3157.88		363.034	682.611					281.277	317.627		212.42	296.003
		207.383	3178.7		334.585	644.863					274.554	319.229		210.947	293.171
		205.205	3225.04		312.49	631.745					271.57	320.81		211.258	294.789
		204.895	3290.73		297.777	626.017					265.846	319.939		210.107	295.578
		205.356	3386.3		285.909	609.747					263.312	316.716		210.709	293.525
		208.658	3453.58		287.16	613.64					263.053	316.898		211.025	289.576
		199.923	3481.85		273.877	615.786					255.397	316.512		209.65	289.611
		205.403	3488.29		271.934	615.412					259.178	312.127		208.86	288.636
		203.006	3496.72		266.39	614.854					254.748	309.442		206.431	292.744
		207.019	3519.77		262.451	617.8					250.078	313.268		206.885	285.557
		203.498	3543		261.012	622.659					244.899	307.971		208.778	288.844
		205.565	3556.83		258.651	632.925					244.475	309.494		208.064	294.544
		205.223	3578.01		250.491	642.441					241.952	307.315		205.971	289.425
		201.781	3570.1		250.19	652.202					245.967	309.893		204.246	284.462
		205.074	3550.04		250.465	654.698					247.454	312.182		204.62	288.683
		205.078	3522.2		247.55	655.605					240.659	312.299		209.241	290.441
		211.114	3483.37		250.292	666.892					239.08	313.641		202.704	288.598
		209.692	3413.22		244.664	684.447					241.349	308.389		200.722	286.022
		208.764	3375.12		243.909	702.202					238.097	308.037		204.762	285.401
		207.495	3332.62		244.194	712.142					233.324	309.221		204.167	289.312
		208.066	3293.51		241.092	727.103					231.149	304.776		202.153	289.018
		206.584	3258.66		241.881	757.54					230.923	304.067		202.259	285.421
		202.504	3226.09		245.716	779.847					233.872	303.321		204.762	284.128
		201.881	3201.61		245.163	796.646					233.836	305.911		202.811	282.721
		202.258	3180.53		240.72	830.952					224.552	298.752		201.099	287.599
		202.57	3161.02		239.54	860.175					221.518	299.467		198.196	289.728
		198.575	3194.5		243.046	888.849					225.322	300.195		199.663	282.445
		201.543	3250.75		240.175	914.992					226.868	301.502		195.747	288.557
		204.139	3338.1		243.652	929.311					223.407	298.821		198.985	286.753
		203.17	3431.34		239.312	943.423					221.418	301.43		204.162	283.196
		197.35	3556.69		235.507	972.837					221.098	298.191		201.487	285.989
		200.021	3665.01		234.47	993.226					215.84	302.544		200.966	285.514
		196.704	3741.98		238.908	1036.23					216.044	298.994		198.021	284.498
		198.585	3747.84		238.209	1073.21					215.598	297.887		200.839	282.024
		199.936	3755.56		245.763	1137.02					215.272	300.924		202.24	282.761
		199.536	3757.06		245.541	1227.26								200.86	286.5
		199.137	3744.49		244.495	1303.66								196.454	282.77
		203.319	3727.04		247.544	1371.41								198.899	283.674
		202.788	3726.68		248.503	1451.42								199.979	283.503
		200.24	3773.4		250.403	1521.84								196.997	285.039
		204.928	3790.49		254.047	1605.33								196.523	282.75
		200.065	3816.76		260.122	1681.66								194.367	273.973
		198.781	3877.18		263.777	1761.43								197.443	283.863
		202.412	3888.58		261.504	1827.85								198.925	281.432
		200.856	3931.85		258.439	1896.06								198.363	281.098
		199.989	3926.86		264.444	1927.41								199.472	285.165
		203.748	3900.28		261.203	1944.47								194.7	278.657
		202.263	3856.17		263.061	1942.47								197.943	282.244
		199.749	3831.43		261.586	1929.37
		197.995	3761.48		258.099	1866.67
		201.673	3679.97		252.898	1823.81
		201.958	3611.55		254.493	1784.92
		204.531	3518.15		252.912	1789.04
		199.866	3444.87		259.052	1822.39
		195.022	3372.65		259.286	1887.18
		198.96	3317		261.066	1944.82
		204.236	3280.34		259.99	2023.56
		204.998	3265.79		268.976	2087.8
		203.981	3253.06		269.289	2164.92
		202.363	3245.97		278.315	2235
		203.608	3200.47		281.527	2276.69
		202.513	3178.76		282.554	2319.65
		203.837	3142.26		279.695	2370.35
		207.4	3115.85		287.29	2429.18
		207.972	3126.43		291.404	2485.81
		203.093	3147.19		291.826	2530.34
		202.119	3191.46		293.002	2557.67
		209.318	3231.42		293.503	2559.53
		206.56	3255.31		284.834	2554.83
		205.268	3274.14		282.525	2558.67
		213.098	3281.17		281.362	2534.11
		205.438	3249.66		276.662	2459.91
		206.709	3205.55		279.135	2433.02
		207.559	3170.76		288.72	2399.23
		207.885	3134.59		287.448	2396.07
		200.096	3102.68		288.342	2426.76
		201.711	3094.33		290.628	2473.69
		202.66	3104.77		286.596	2511.59
		200.384	3138.33		285.066	2548.19
		203.635	3128.72		277.709	2566.62
		206.341	3115.64		279.353	2573.37
		209.631	3139.62		286.543	2588.42
		206.824	3148.26		286.984	2614.83
		208.542	3116.62		285.979	2628.46
		207.15	3104.32		281.391	2651.54
		204.451	3052.83		278.339	2686.96
		201.77	3001.6		275.533	2705.32
		200.34	2941.06		274.782	2737.42
		204.029	2870.87		278.124	2799.62
		202.037	2804.96		279.497	2848.08
		204.929	2760.1		282.095	2895.02
		203.736	2735.78		285.854	2962.81
		201.559	2695.14		287.965	2987.54
		201.538	2652.54		285.371	3003.91
		205.055	2639.2		283.251	3021.83
		204.863	2636.15		279.026	3078.6
		205.734	2643.3		276.449	3088.79
		203.85	2663.64		280.624	3101.02
		203.838	2638.07		281.423	3067.62
		203.57	2586.05		282.11	3044.94
		207.819	2543.59		288.106	3011.29
		203.402	2478.65		286.902	2983.16
		203.97	2426.23		292.801	2986.54
		203.871	2378.58		290.986	2992.07
		206.777	2373.81		303.347	3003.68
		201.495	2357.94		305.816	3030.1
		203.874	2359.87		309.04	3045.4
		201.051	2357.76		305.652	3066.51
		199.651	2368.12		305.267	3005.06
		201.101	2372.83		301.272	2988.17
		204.038	2355.75		296.841	2942.72
		201.317	2362.16		294.014	2859.86
		201.283	2364.05		292.653	2822.56
		202.431	2360.09		287.881	2805.06
		197.026	2384.56		287.579	2816.88
		200.296	2393.22		282.828	2812.27
		199.293	2397.21		287.353	2798.81
		202.308	2389.84		282.897	2750.54
		201.347	2384.27		280.651	2702.65
		204.164	2380.64		276.718	2639.08
		198.963	2356.52		274.194	2606.97
		199.429	2342.37		265.756	2540.11
		202.199	2349.78		270.973	2504.26
		203.648	2359.94		269.547	2490.18
		198.997	2361.47		261.727	2470.85
		199.099	2384.54		267.467	2467.96
		200.834	2384.87		267.608	2449.9
		195.697	2401.85		261.744	2466.62
		195.814	2424.56		263.385	2496.29
		199.407	2462.74		260.246	2503.62
		200.794	2501.1		268.539	2487.24
		199.466	2530.52		270.737	2506.14
		200.763	2510		275.949	2469.73
		205.328	2464		283.345	2431.04
		205.723	2450.06		281.448	2438.76
		201.604	2421.08		286.717	2469.44
		198.099	2419.89		281.238	2516.43
		201.509	2448.02		283.465	2584.71
		204.536	2489.31		278.356	2614.28
		205.632	2528.21		281.579	2636.45
		207.422	2544.11		284.346	2647.08
		205.236	2546.19		279.8	2666.43
		204.362	2523.13		280.572	2637.96
		202.17	2491.27		281.13	2629.26
		206.782	2472.49		276.8	2622.84
		208.008	2452.06		276.772	2654.53
		206.609	2446.66		271.677	2669.86
		206.779	2413.59		278.12	2697.35
		207.644	2412.94		276.856	2721.2
		206.004	2399.42		275.386	2741.88
		202.65	2418.76		274.472	2737.23
		205.563	2440.78		273.298	2719.83
		203.467	2453.25		276.518	2709.43
		205.708	2436.06		277.166	2674.05
		205.819	2378.3		274.865	2682.34
		207.388	2331.95		278.709	2688.18
		206.316	2315.18		278.207	2688.83
		201.831	2315.97		279.752	2679.89
		208.72	2330.12		283.102	2683.2
		209.936	2368.98		278.976	2661.9
		210.963	2425.66		276.386	2647.6
		207.838	2468.73		282.47	2592.11
		209.317	2497.16		277.978	2554.4
		210.466	2525.66		271.497	2530.28
		212.396	2545.95		273.399	2496.23
		209.174	2561.13		277.251	2480.02
		209.479	2583.93		279.274	2484.91
		208.403	2624.74		276.996	2480.29
		212.52	2669.94		281.349	2492.86
		213.243	2693.28		286.046	2502.6
		211.938	2695.13		286.983	2525.89
		210.555	2707.24		289.775	2587.06
		208.215	2688.54		292.253	2613.07
		208.823	2686.94		290.268	2649.31
		209.645	2656.19		287.612	2672.11
		212.553	2620.18		289.482	2673.93
		214.175	2595.01		288.776	2669.47
		212.786	2571.7		292.397	2634.29
		209.979	2545.3		299.483	2634.17
		212.572	2553.25		301.232	2631.29
		213.47	2582.09		301.855	2617.83
		212.967	2603.58		303.684	2618.4
		217.582	2620.88		297.293	2623.52
		216.981	2664.08		293.631	2598.51
		218.451	2672.33		291.074	2562.67
		215.771	2707.76		284.134	2522.22
		216.855	2712.17		283.787	2484.37
		220.179	2667.86		279.136	2425.09
		225.065	2638.45		278.477	2395.05
		228.373	2600.06		285.559	2359.59
		227.871	2535.81		282.422	2388.29
		221.562	2484.41		279.299	2389.51
		226.235	2453.13		283.381	2418.22
		230.789	2404.62		283.59	2409.12
		229.303	2385.48		288.874	2434.55
		230.918	2382.51		289.158	2453.06
		233.019	2336.13		284.657	2454.51
		235.224	2274.9		284.329	2454.4
		231.389	2233.95		277.757	2464.28
		239.921	2168.62		269.606	2426.52
		238.01	2101.06		265.419	2377.09
		241.647	1998.85		266.642	2330.14
		245.497	1867.69		263.063	2282.94
		245.134	1724.39		261.845	2223.49
		247.347	1552.28		257.512	2164.58
		251.298	1406.92		251.719	2093.66
		258.617	1275.25		252.928	2052.04
		258.582	1146.7		247.116	2014.03
		258.603	1052.15		249.275	1981.34
		267.338	972.087		254.613	1946.31
		272.081	903.59		261.571	1936.16
		273.797	848.137		262.697	1908.39
		282.63	804.727		266.185	1891.41
		292.902	762.501		265.407	1918.63
		294.462	733.281		258.977	1933.09
		299.349	700.337		255.499	1947.83
		305.48	674.307		253.171	1966.61
		311.611	654.629		245.563	1997.86
		324.216	637.486		251.444	1985.09
		336.023	627.22		251.485	2004.32
		351.254	614.653		245.78	2007.76
		373.367	601.185		243.758	2006.25
		384.163	600.958		240.921	1968.76
		400.111	595.965		232.958	1909.23
		412.493	579.131		227.425	1853.4
		436.351	583.463		228.609	1787.09
		475.638	585.606		231.724	1709.41
		533.12	591.295		223.57	1618.91
		623.508	601.501		225.709	1520.8
		749.513	646.803		220.853	1405.14
		906.904	694.389		213.903	1307.74
		1057.5	748.914		215.347	1188.86
		1203.95	799.705		212.482	1103.19
		1318.86	848.015		213.639	1005.25
		1371.52	876.931		209.72	935.093
		1350.78	888.602		210.821	868.212
		1303.9	874.805		207.828	823.487
		1208.9	846.758		206.095	785.183
		1132.51	808.939		203.974	757.802
		1086.22	787.546		204.416	734.335
		1099.89	809.388		203.651	717.467
		1172.03	850.882		201.218	701.23
		1291.95	912.598		202.033	685.545
		1435.88	970.444		202.615	666.582
		1542.08	1007.19		201.195	657.976
		1625.11	1032.41		202.466	638.736
		1631.65	1027.03		199.45	630.835
		1592.99	994.422		198.738	621.777
		1513.77	941.41		203.218	613.076
		1420.64	892.292		204.067	599.788
		1329.93	851.596		201.678	593.791
		1269.54	833.021		199.557	591.04
		1255.54	826.812		196.717	581.82
		1262.73	821.223		196.299	573.97
		1274.71	836.181		195.844	573.612
		1305.62	849.222		196.453	564.256
		1318.34	845.828		199.577	557.615
		1306.24	837.105		195.846	557.729
		1251.64	842.381		195.438	542.236
		1150.36	808.794		196.379	533.611
		1012.8	766.744		196.225	537.561
		861.023	695.006		195.377	537.064
		719.13	617.771		197.337	528.46
		588.415	554.403		196.713	520.567
		499.128	498.425		192.986	515.031
		442.129	471.825		194.56	517.278
		409.971	454.222		193.35	506.174
		381.059	437.926		198.541	501.406
		363.037	425.259		195.173	499.814
		347.495	416.646		194.123	495.674
		331.999	405.985		196.04	489.422
		317.989	401.883		197.886	483.098
		307.185	392.314		193.444	486.139
		295.848	394.663		194.269	480.206
		286.896	392.712		191.045	475.476
		284.627	390.099		194.805	474.527
		278.175	382.686		191.762	473.466
		270.881	382.469		187.047	472.12
		267.115	378.255		189.612	469.853
		265.126	373.994		193.799	465.576
		260.268	369.895		191.203	470.138
		255.355	370.979		191.175	462.361
		251.416	368.993		191.61	455
		249.372	367.267		191.428	449.08
		243.137	363.101		190.823	448.195
		239.97	365.024		196.741	444.093
		241.945	358.826		192.994	443.333
		232.925	359.35		190.474	445.004
		236.143	355.582		191.025	444.709
		232.283	352.775		192.693	438.117
		230.701	349.829		195.23	433.999
		228.323	348.981		190.822	439.495
		225.529	347.479		189.461	439.382
		224.479	342.772		189.026	432.203
		223.365	348.302		192.239	428.729
		213.584	340.817		189.773	433.212
		218.041	341.05		194.457	428.874
		212.105	339.252		193.703	429.99
		214.853	343.28		195.347	425.956
		211.355	341.399		189.234	421.483
		211.918	340.233		191.018	423.999
		207.811	335.321		191.719	421.425
		207.94	333.088		194.554	421.116
		202.994	334.034		194.13	417.448
		207.332	329.349		191.131	411.327
		209.377	324.094		196.701	409.456
		205.958	323.939		192.441	408.091
		199.9	328.855		193.277	406.612
		200.202	323.536		194.363	410.109
		198.824	322.55		192.769	409.915
		198.886	322.26		191.802	409.756
		197.882	319.135		192.01	405.992
		196.463	320.7		190.724	406.47
		196.034	321.134		192.982	404.358
		197.667	319.514		189.601	403.442
		196.447	317.67		190.801	400.82
		195.986	321.448		193.5	401.742
		194.024	320.041		191.454	399.765
		193.693	316.623		185.077	401.327
		195.744	313.498		191.467	402.223
		196.782	317.623		192.191	405.793
		195.568	318.123		192.91	400.339
		192.051	313.656		195.577	388.149
		192.476	317.97		191.684	389.442
		195.803	317.214		188.4	394.792
		191.713	315.327		187.586	391.977
		194.703	313.137		187.953	395.975
		192.052	313.401
		192.872	314.715
		193.226	307.216
		190.96	311.233
		191.259	313.964
		192.904	311.65
		189.929	308.366
		189.278	307.103
		188.721	310.962
		188.617	313.781
		190.343	310.322
		189.541	307.248
		190.994	306.76
		184.733	308.077
		187.572	307.169
		188.047	301.857
		187.276	305.011
		190.978	310.852
		189.443	308.23
		185.091	309.339
		190.884	308.574
		191.401	308.265
		191.401

## Sheet: Fig3
TaC12	H3K18me1	DAPI		Graph b)	H3K18me1	Ctrl	KDMi	HDACi		H3K18ac	Ctrl	KDMi	HDACi
Graph a)	311.514	311.13				1	2.5	1.00423			1	0.79	3.31
	308.638	314.907				1	2.8	1.29138			1	0.97	3.15925
	316.176	314.517				1	2.44	1.25692			1	0.7	2.94264
	312.344	317.064
	310.054	310.735
	314.64	313.183
	319.26	312.784
	316.069	311.333			H3K36me3	Ctrl	KDMi	HDACi		H3K4me3	Ctrl	KDMi	HDACi
	316.676	311.191				1	0.9	0.8			1	1.2	0.9
	324.467	313.131				1	0.9	1			1	1	0.8
	317.287	317.053				1	1.3	1.1			1	1.4	1
	323.83	313.294
	316.397	313.137
	314.13	310.909
	317.677	308.137
	311.742	311.91			Additional experiments to support the data
	313.016	312.347
	320.432	312.054
	316.71	309.231
	322.712	312.066
	324.758	315.973
	328.198	317.32
	325.45	315.202
	329.521	321.468
	337.388	325.339
	334.779	315.416
	339.902	323.626
	343.589	318.529
	344.18	322.729
	345.717	320.525
	357.395	321.223
	363.092	318.601
	371.256	314.568
	379.222	320.981
	388.435	325.624
	403.995	322.304
	412.757	324.955
	427.686	324.764
	453.895	328.184
	485.831	330.718
	508.248	334.006
	539.653	338.464
	581.553	338.395
	651.331	349.927
	768.267	354.958
	932.52	369.312
	1116.49	396.308
	1286.69	416.09
	1420.41	448.178
	1471.38	465.431
	1442.92	465.299
	1329.34	457.75
	1161.34	449.186
	990.194	433.67
	841.719	438.12
	723.735	451.707
	649.081	477.73
	610.248	487.968
	587.203	500.32
	565.514	499.048
	542.826	500.081
	523.519	505.317
	504.662	509.296
	483.828	512.013
	472.094	523.992
	452.604	541.254
	438.51	541.86
	429.63	546.093
	421.559	550.311
	412.429	552.494
	404.338	561.934
	396.869	564.022
	395.359	571.23
	387.864	572.714
	388.283	580.753
	390.555	592.655
	391.21	605.033
	389.863	627.347
	387.734	653.199
	382.756	659.77
	379.54	675.147
	377.343	674.077
	369.882	667.821
	365.479	661.56
	365.07	630.216
	357.622	619.073
	351.827	602.133
	355.59	590.615
	355.338	574.905
	350.226	564.976
	350.24	566.245
	344.064	575.582
	335.892	578.583
	344.947	574.263
	340.1	570.532
	344.978	566.754
	342.184	564.943
	339.69	552.575
	339.557	548.83
	343.115	533.22
	333.689	521.046
	341.002	508.763
	346.002	499.042
	343.428	492.399
	346.868	492.513
	338.244	494.39
	334.625	496.754
	337.67	488.504
	328.155	486.969
	328.87	491.916
	323.01	495.321
	325.835	502.411
	326.479	515.347
	324.067	520.661
	327.663	529.322
	328.432	533.925
	326.002	531.266
	327.906	522.087
	326.382	513.452
	328.858	511.94
	326.573	505.968
	327.895	510.205
	329.336	500.964
	330.932	502.226
	330.217	490.748
	328.963	490.882
	326.093	490.085
	324.762	487.606
	325.958	495.011
	328.557	499.444
	321.69	501.534
	323.856	508.163
	328.253	510.649
	327.88	533.74
	324.132	546.95
	323.773	562.253
	325.347	560.006
	329.752	554.034
	327.304	561.669
	333.807	565.367
	336.908	557.568
	329.813	565.35
	330.486	561.807
	334.146	551.616
	334.233	562.58
	330.104	562.567
	334.072	565.411
	327.482	554.576
	322.506	562.589
	322.713	558.299
	323.15	546.819
	326.163	547.47
	332.199	548.145
	336.248	549.463
	334.11	546.499
	330.164	540.296
	330.262	539.848
	329.923	540.015
	324.577	533.08
	332.313	536.243
	331.353	528.029
	330.85	538.027
	331.945	539.394
	335.204	558.813
	337.632	576.057
	335.528	599.667
	343.17	613.505
	344.505	626.629
	345.849	617.467
	353.831	606.207
	353.803	595.927
	351.862	592.543
	352.951	579.825
	355.908	568.322
	364.397	557.996
	369.779	561.448
	374.091	572.889
	372.344	572.537
	370.784	573.041
	373.964	575.318
	371.298	569.271
	367.837	561.724
	354.924	554.793
	355.946	557.479
	355.543	545.954
	350.341	531.74
	347.495	525.339
	344.822	520.644
	344.221	521.593
	345.628	525.64
	350.26	524.706
	352.252	541.585
	349.342	547.558
	348.339	548.055
	349.77	554.606
	345.551	566.754
	352.465	575.641
	344.767	592.231
	349.93	604.654
	346.671	607.407
	350.341	604.677
	355.583	612.297
	353.64	611.627
	349.707	611.297
	355.324	611.374
	359.022	609.37
	359.966	605.623
	357.635	610.343
	360.701	614.181
	362.703	612.553
	363.919	611.694
	363.029	623.501
	372.531	640.27
	375.264	649.44
	371.89	651.937
	372.557	655.765
	371.395	652.923
	369.548	647.811
	378.473	640.392
	377.617	631.851
	381.243	631.702
	374.114	622.672
	370.977	634.975
	366.497	636.277
	370.684	643.279
	375.196	641.411
	381.415	627.623
	378.302	621.824
	379.137	602.668
	384.942	591.84
	384.849	577.446
	385.85	563.986
	390.804	545.656
	392.579	530.862
	393.268	527.529
	393.442	528.606
	399.551	532.392
	401.13	539.674
	409.909	547.484
	408.126	562.004
	417.799	563.494
	425.282	555.972
	435.616	540.732
	437.121	525.491
	431.778	507.62
	437.289	484.606
	439.295	460.043
	440.474	435.135
	443.034	411.03
	454.712	390.182
	448.482	376.703
	457.89	364.586
	468.716	358.869
	464.626	354.332
	475.097	351.164
	483.351	344.694
	489.906	341.482
	498.587	344.872
	509.048	353.539
	509.375	354.394
	525.766	354.531
	535.916	359.602
	560.153	366.517
	568.974	370.654
	588.062	365.433
	601.435	368.197
	628.854	368.102
	657.381	377.571
	687.762	382.832
	725.515	386.332
	751.506	383.407
	785.161	381.021
	813.508	375.611
	857.381	363.681
	951.858	359.687
	1136	358.157
	1419.56	363.999
	1767.96	380.594
	2137.14	389.722
	2396.82	402.853
	2480.79	415.752
	2377.5	412.328
	2147.13	396.536
	1889.06	388.053
	1685.97	380.27
	1637.3	378.418
	1719.34	377.692
	1877.28	380.874
	2058.91	391.589
	2212.9	403.825
	2343.49	405.125
	2443.1	408.726
	2539.1	415.044
	2572.42	421.617
	2572.04	419.5
	2492.97	417.426
	2388.64	416.608
	2179.51	408.839
	1931.87	403.007
	1732.56	391.031
	1560.9	386.133
	1481.04	379.245
	1476.78	366.85
	1503.9	364.286
	1540.98	373.382
	1541.43	384.812
	1524.1	376.493
	1499.68	380.915
	1488.09	384.618
	1488.24	390.621
	1525.74	388.759
	1567.33	392.014
	1643.91	406.582
	1719.13	399.837
	1793.05	408.521
	1816.41	407.407
	1802.46	408.919
	1721.58	404.749
	1570.48	405.474
	1400.5	387.427
	1232.78	382.385
	1085.1	375.331
	980.164	366.235
	921.415	360.562
	887.005	355.434
	874.758	352.025
	866.043	351.781
	871.99	342.758
	876.062	349.044
	883.147	347.539
	895.236	348.376
	924.341	353.44
	964.852	353.27
	1043.31	356.31
	1163.91	364.681
	1311.76	369.823
	1507.67	374.756
	1708.44	392.115
	1898.03	399.851
	2058.25	412.884
	2139.01	415.405
	2144.4	418.344
	2064.13	419.466
	2007	413.703
	1965.61	406.51
	1954.39	403.034
	2047.44	411.212
	2203.45	413.786
	2385.03	414.748
	2525.85	429.265
	2612.83	437.618
	2597.57	455.812
	2460.82	454.482
	2311.09	453.313
	2090.92	459.173
	1861.07	449.124
	1689.77	436.24
	1512.42	431.021
	1376.76	406.741
	1288.59	394.692
	1262.83	385.253
	1291.4	378.894
	1373.19	379.841
	1484.17	391.083
	1624.52	394.525
	1768.5	397.522
	1859.92	410.185
	1921.43	416.885
	1921.64	415.852
	1863.6	414.425
	1759.33	408.747
	1646.06	405.28
	1550.09	395.697
	1480.53	385.601
	1423.53	376.479
	1381.47	377.82
	1328.12	383.081
	1268.25	376.776
	1219.24	370.175
	1230.5	367.481
	1286.78	373.455
	1372.95	376.463
	1489.52	382.677
	1606.98	388.297
	1705.67	393.277
	1792.71	405.984
	1876.34	422.748
	1963.82	428.914
	2005.89	424.798
	2018.2	422.652
	1956.02	412.028
	1859.14	412.334
	1704.96	403.385
	1566.2	403.553
	1434.85	396.613
	1343.8	392.051
	1281.16	395.924
	1240.16	392.274
	1230.05	391.375
	1238.02	407.891
	1236.75	415.102
	1247.54	427.821
	1297.47	426.924
	1377	438.57
	1487.17	446.538
	1598.62	449.519
	1705.3	460.746
	1755.55	465.562
	1766	462.731
	1734.98	464.621
	1693.8	473.567
	1642.62	477.413
	1520.52	489.724
	1389.79	506.341
	1254.44	507.215
	1151.73	517.715
	1052.01	505.611
	956.949	502.175
	879.542	489.441
	815.848	472.588
	763.733	455.707
	731.855	461.023
	710.9	464.996
	722.947	489.369
	718.176	518.606
	718.272	541.128
	718.9	559.86
	719.681	560.64
	719.336	571.891
	728.275	566.201
	719.041	548.506
	698.013	521.398
	691.365	499.971
	674.588	484.869
	681.264	479.528
	681.756	482.751
	697.878	489.697
	708.975	514.17
	728.531	517.332
	742.23	521.175
	759.802	524.227
	792.724	516.347
	822.078	510.965
	866.672	505.613
	880.955	508.981
	895.681	508.882
	887.147	508.341
	846.859	517.204
	797.28	506.391
	742.302	507.529
	695.729	490.252
	652.577	486.137
	619.261	469.559
	609.077	469.036
	596.861	469.903
	598.584	474.271
	602.759	485.998
	595.632	503.078
	613.915	515.876
	628.749	530.561
	629.251	525.912
	633.532	527.323
	637.949	521.386
	636.797	504.411
	621.449	495.979
	618.707	495.409
	626.699	488.212
	622.735	490.357
	620.599	490.708
	629.354	491.524
	649.757	493.155
	668.631	497.284
	704.858	511.326
	720.704	521.524
	735.532	526.584
	715.536	544.415
	664.674	553.429
	611.936	546.073
	555.41	529.149
	519.317	513.573
	512.743	494.553
	495.748	472.545
	494.716	461.459
	487.815	454.06
	487.173	451.279
	487.618	459.975
	488.931	457.978
	503.707	463.901
	516.913	477.489
	535.606	491.296
	535.112	488.299
	531.296	479.45
	502.516	462.218
	494.586	453.343
	489.848	443.253
	493.964	437.022
	495.201	435.067
	495.32	430.111
	491.575	423.633
	494.783	413.678
	511.825	405.885
	555.461	396.732
	611.8	382.22
	681.87	378.827
	743.459	374.081
	786.102	378.643
	788.542	380.415
	763.404	372.224
	696.143	366.153
	621.396	353.224
	541.524	345.236
	468.859	334.807
	419.873	325.025
	389.979	315.41
	374.23	310.667
	354.834	313.083
	347.294	305.711
	340.507	306.306
	329.104	307.992
	326.725	302.563
	316.226	305.79
	312.592	300.354
	305.142	292.44
	303.031	296.485
	304.464	300.427
	304.113	298.098
	295.057	293.731
	294.173	295.356
	292.809	295.52
	290.152	290.505
	286.606	291.173
	288.595	289.224
	286.302	289.58
	280.074	286.428
	276.369	289.658
	276.7	291.611
	274.507	293.212
	276.1	289.076
	275.131	287.13
	274.04	282.275
	272.173	287.835
	269.8	281.989
	269.204	280.434
	269.873	285.093
	269.553	282.005
	272.097	278.875
	264.924	283.286
	264.19	282.484
	263.924	283.469
	260.439	282.78
	260.972	281.211
	261.636	280.273
	260.109	278.651
	258.649	275.756
	263.824	279.777
	256.657	281.234
	259.282	276.479
	258.995	274.238
	258.861	279.039
	253.731	279.987
	256.549	275.775
	255.141	276.595
	249.99	280.899
	249.845	274.88
	252.959	270.478
	250.462	273.12
	252.4	276.023
	252.846	270.801
	251.209	275.844
	249.607	272.802
	246.427	271.321
	254.316	272.462
	251.493	274.955
	247.503	275.483
	250.722	269.805
	251.565	267.095
	248.887	270.521
	243.264	271.894
	244.052	269.889
	242.97	269.939
	244.498	269.19
	243.31	272.799
	244.912	269.743
	245.422	269.442
	245.013	271.596
	246.429	272.429
	244.366	272.873
	244.206	267.829
	241.011	267.888
	247.101	272.497
	246.582	268.606
	247.62	267.724
	246.807	265.873
	242.359	268.199
	245.937	269.066
	244.772	265.818
	242.915	262.813
	243.795	266.603
	244.577	264.003
	243.48	271.675
	244.849	261.527
	240.468	266.954
	243.251	270.042
	246.147	265.021
	244.929	265.512
	244.604	270.551
	245.058	269.906
	246.831	265.149
	241.667	260.982
	244.106	262.048
	239.194	262.117
	237.661	265.422
	238.404	264.446
	246.21	263.731

## Sheet: Fig4
Graph a)	Macroshizont			Merogony					Ctrl 37°C	Ctrl 41°C	KDMi 41°C	HDACi 41°C
Ctrl	40	36.6	37	60	63.4	62			1	22.2	8.04	42
KDMi	70	84	82	30	16	18			1	15.07	8.08	38.4
HDACi	28	36.5	17.2	71	63.5	82.7			1	10.9	8.02	32.3
Graph c)
	Ctrl 37°C			KDMi 37°C			HDACi 37°C			Ctrl 41°C			KDMi 41°C			HDACi 41°C
M2M13	1	1	1	0.5	0.705	1.13	1.5	0.89	2.47	24.3	85.8	100.8	12.9	15.1	5.2	24.4	73.2	149.2

## Sheet: Fig5
Graph b)	Promoter	Ctrl	KDMi	KDACi			Promoter	Ctrl	KDMi	KDACi
	H3K18me1	0.52	0.84	0.58			H3K18ac	0.81	0.51	1.24
		0.79	0.99	0.41				0.29	0.6	1.1
		0.74	0.98	0.78				0.92	0.38	1.71
Graph c)	Gene body	Ctrl	KDMi	KDACi			Gene body	Ctrl	KDMi	KDACi
	H3K18me1	2.32	3.98	1.04			H3K18ac	0.1	0.09	0.099
		0.64	3.88	0.55				0.04	0.071	0.013
		1.48	2.9	1.05				0.05	0.026	0.045

## Sheet: Fig6
Graph a)
TaSETup	1- 37°C			1- 41°C			2- 37°C			2- 41°C			3- 37°C			3- 41°C			4- 37°C			4- 41°C			5- 37°C			5- 41°C
relative exp	10	10	10	2.03959	4.23233	0.914993	2.86519	1.12659	2.75092	0.645495	2.5286	0.0806735	2.46699	0.771714	0.966927	0.752672	2.06655	0.151945	0.658278	0.885544	0.453702	0.317902	0.879656	0.011187	0.647539	0.798918	1.42106	0.531528	1.44387	1.88758

## Sheet: Fig7 
	Raw data for graph .a
				H3K18me	H3	Ratio
	Core histones	WT	No SAM (50)	748.14	3076.16	0.243206
			3	2405.59	3546.75	0.678252
			10	4984.69	4044.03	1.2326
			50	16634.7	4664.81	3.566
		Mut	No SAM (50)	958.46	2445.64	0.391906
			3	636.62	2961.17	0.214989
			10	477.77	2908.46	0.164269
			50	374.23	4043.37	0.092554
								α H3K18me1 of .a					α H3 of .a
	Raw data for graph .b
	Graph for WT TaSETup1									Graph for H206F TaSETup1
	Graph c)
	104.37	100	51.5162	113.792
	148.163	100	77.0412	155.259
	141.217	100	65.1274	111.525

## Sheet: S3
		Fluorescence
									α Η3Κ18me1 (1)
			α Η3Κ18me1 (3)						α Η3Κ36me3 (abcam)
			α Η3Κ18me1 (2)

## Sheet: S7
TaC12	H3K4me3	DAPI
	403.08	439.419
	406.028	443.471
	406.941	436.502
	407.673	438.99
	404.811	437.44
	414.038	434.409
	415.639	439.628
	423.372	445.887
	425.928	443.966
	423.626	444.015
	421.493	448.18
	427.254	447.022
	436.08	447.55
	436.26	445.911
	438.443	452.817
	449.413	451.597
	451.321	451.443
	451.407	455.652
	461.708	450.017
	464.231	448.321
	471.463	455.825
	482.227	467.024
	490.338	473.693
	504.08	466.383
	513.349	476.327
	517.875	480.148
	529.78	486.137
	544.73	493.305
	565.042	496.082
	578.016	506.397
	606.488	518.971
	659.196	553.869
	727.001	595.087
	821.45	634.105
	921.913	672.495
	1019.3	681.482
	1109.51	674.539
	1158.71	677.404
	1141.4	654.306
	1123.33	614.065
	1044.26	581.209
	962.232	574.219
	891.823	566.314
	850.387	573.781
	853.788	583.428
	871.261	596.616
	911.537	615.254
	961.714	624.719
	996.147	648.868
	1025.42	667.443
	1031.64	680.152
	1035.26	705.875
	1055.66	729.019
	1070.67	749.843
	1090.89	753.511
	1094.6	763.926
	1084.68	749.814
	1054.54	724.139
	1007.76	687.814
	959.741	657.565
	925.583	646.004
	901.1	628.776
	895.935	616.479
	916.719	623.577
	953.921	637.001
	1047	651.858
	1198.33	692.745
	1354.91	727.002
	1516.09	758.172
	1647.27	788.842
	1718.27	808.413
	1754.43	822.06
	1741.77	815.231
	1693.47	800.465
	1580.12	772.341
	1453.9	746.715
	1306	717.545
	1160.15	693.744
	1052.86	676.644
	973.364	662.85
	922.123	663.632
	889.272	646.286
	859.648	657.402
	844.816	655.108
	836.292	660.443
	840.972	665.525
	842.227	675.94
	871.778	693.678
	898.259	712.026
	942.353	724.632
	998.658	749.414
	1055.63	769.586
	1091.21	778.68
	1133.19	793.992
	1152.59	825.755
	1180.28	846.798
	1183.05	878.196
	1162.33	916.541
	1159.38	935.888
	1169.46	952.428
	1201.39	954.235
	1260.35	971.355
	1345.72	979.124
	1451.19	1001.14
	1548.54	1050.47
	1595.37	1096.46
	1600.33	1137.46
	1590.61	1157.01
	1567.56	1162.84
	1502.45	1151.17
	1452.32	1115.52
	1378.56	1084.07
	1306.64	1046.66
	1259.02	1002.71
	1202.95	965.553
	1186.57	954.698
	1203.87	947.423
	1256.77	958.114
	1322.64	974.237
	1392.21	1009.47
	1447.38	1023.72
	1507.09	1030.34
	1539.99	1031.77
	1571.34	1022.69
	1599.1	999.12
	1605.91	972.106
	1603.06	924.72
	1597.43	886.669
	1601.83	873.903
	1613.75	862.893
	1651.08	877.717
	1719.88	895.743
	1786.76	913.888
	1803.28	934.118
	1799.43	934.62
	1761.17	939.229
	1713.19	921.325
	1673.3	907.667
	1556.34	870.433
	1447.27	842.763
	1348.12	819.739
	1251.37	800.403
	1188.36	789.409
	1142.36	805.805
	1101.54	820.063
	1095.18	823.432
	1060.91	826.736
	1045.27	848.882
	1029.68	838.295
	1006.4	832.642
	994.342	811.293
	968.929	777.417
	967.647	766.565
	975.416	775.955
	1003.06	808.679
	1065.16	842.798
	1136.92	869.626
	1191.65	906.06
	1223.82	947.763
	1266.36	982.186
	1301.89	1020.24
	1384.41	1048.52
	1477.66	1084.55
	1587.79	1109.58
	1658.7	1145.36
	1729.19	1162.35
	1790.65	1173.94
	1837.97	1173.76
	1852.01	1181.65
	1878.63	1176.99
	1877.2	1199.16
	1889.8	1211.73
	1913.6	1247.47
	1945.03	1279.44
	1987.44	1295.34
	2010.83	1310.85
	2018.73	1311.61
	2030.88	1301.44
	2029.17	1277.13
	2015.24	1248.96
	1968.57	1215.22
	1906.7	1167.08
	1818.99	1126.85
	1728.08	1062.6
	1624.36	1021.95
	1514.89	970.822
	1417.51	936.598
	1339.62	901.946
	1271.48	872.922
	1233.31	848.415
	1230.4	850.669
	1256.92	871.312
	1259.93	895.676
	1256.56	902.929
	1224.95	876.739
	1170.81	838.977
	1085.64	794.191
	985.29	754.862
	884.058	699.661
	799.702	674.994
	736.681	651.332
	692.703	646.856
	668.575	641.035
	654.001	634.834
	649.848	631.2
	636.312	621.78
	634.561	618.214
	623.974	617.475
	607.206	614.077
	605.054	617.959
	603.248	615.528
	600.317	611.073
	585.812	611.979
	576.29	615.202
	588.789	607.607
	584.664	611.442
	577.648	613.073
	577.276	611.238
	583.005	610.158
	580.338	611.569
	578.551	615.41
	582.58	603.631
	582.951	600.655
	585.031	595.211
	579.414	600.982
	582.426	608.354
	586.32	605.822
	586.771	610.672
	584.28	609.891
	582.992	614.422
	594.843	616.052
	598.046	610.018
	593.375	604.246
	600.466	613.358
	601.607	610.948
	604.555	610.876
	610.739	619.68
	614.218	627.506
	621.209	631.484
	628.444	623.698
	637.533	626.423
	646.296	642.894
	659.441	643.792
	671.796	654.572
	685.686	658.251
	705.479	676.409
	730.125	683.07
	737.66	688.251
	762.314	694.692
	782.682	714.691
	804.507	722.62
	814.439	726.186
	822.805	739.509
	832.671	751.115
	860.605	762.182
	891.296	786.471
	919.691	795.144
	957.315	815.766
	1005.84	839.836
	1089.97	875.294
	1207.06	913.916
	1322.06	957.475
	1451.51	1001.37
	1545.44	1041.71
	1581.18	1067.56
	1575.89	1079.93
	1537.78	1084.58
	1495.5	1082.56
	1441.91	1072.99
	1372.32	1073.34
	1320.46	1046.8
	1253.37	1019.43
	1180.14	986.307
	1125.57	950.367
	1098.13	946.731
	1068.52	925.341
	1068.17	942.194
	1072.19	963.194
	1093.58	996.725
	1125.29	1012.36
	1139.63	1046.32
	1156.57	1041.37
	1203.68	1055.79
	1239.37	1067.27
	1273.52	1086.5
	1322.23	1109.86
	1353.36	1122.21
	1391.24	1135.38
	1453.19	1163.57
	1494.31	1196.51
	1542.58	1232.31
	1575.53	1267.37
	1586.27	1288.91
	1603.98	1307.47
	1620.61	1294.83
	1627.64	1325.06
	1654.04	1335.83
	1655.87	1344.57
	1653.06	1364.79
	1658.53	1408.4
	1664.68	1432.25
	1679.62	1463.04
	1697.81	1487.08
	1706.99	1518.35
	1717.19	1535.68
	1707.06	1548.89
	1745.33	1576.17
	1740.29	1590.77
	1744.76	1585.69
	1762.84	1605.67
	1742.31	1615.23
	1748.86	1630.01
	1747.99	1642.32
	1740.08	1621.41
	1719.31	1620
	1691.95	1636.9
	1688.06	1617.12
	1686.05	1601.74
	1665.1	1571.81
	1679.68	1550.67
	1678.06	1524.87
	1642.23	1501.62
	1640.22	1501.7
	1622.06	1501.19
	1593.98	1488.71
	1554.89	1463.19
	1537.12	1438.78
	1488.67	1387.99
	1450.09	1346.54
	1418.47	1307.4
	1367.03	1257.03
	1319.15	1229.51
	1291.37	1194.38
	1283.4	1177.26
	1274.25	1157.91
	1281.67	1160.9
	1275.28	1159.97
	1288.52	1163.24
	1311.12	1181.12
	1340.39	1209.4
	1368.99	1229.62
	1407.47	1257.87
	1438.12	1293.45
	1483.89	1325.92
	1512.69	1352.36
	1544.9	1371.91
	1572.26	1389.4
	1596.65	1416.63
	1606.55	1406.1
	1609.61	1425.64
	1629.75	1419.63
	1608.58	1396.69
	1594.81	1393.15
	1581.87	1348.62
	1567.15	1343.29
	1542.07	1324.22
	1528.89	1304.4
	1511.64	1304.34
	1503.57	1287.75
	1478.67	1272.56
	1467.77	1266.29
	1479.76	1272.14
	1489.59	1300.13
	1478.53	1330.65
	1494.23	1366.55
	1477.87	1379.94
	1471.51	1384.73
	1453.75	1380.43
	1433.99	1381.56
	1425.79	1363.1
	1399.71	1361.09
	1358.27	1334.54
	1319.52	1289.34
	1277.76	1234.29
	1215.9	1154.7
	1166.52	1113.07
	1131.08	1072.57
	1122.31	1042.46
	1132.85	1053.28
	1157.28	1053.46
	1167.6	1071.53
	1195.09	1090.5
	1201.99	1097.51
	1218	1088.66
	1235.4	1085.73
	1258.55	1082.25
	1296.16	1073.48
	1297.41	1062.96
	1302.15	1057.09
	1317.52	1035.65
	1301.76	1019.55
	1291.63	1002.06
	1305.95	984.885
	1322.75	977.367
	1361.23	976.735
	1390.78	989.323
	1437.05	1005.7
	1481.19	1018.49
	1504.63	1036.34
	1541.52	1049.67
	1553.54	1066.6
	1566.67	1064.26
	1586.62	1066.61
	1578.48	1066.58
	1581.15	1065.62
	1586.75	1071.09
	1584.42	1107.05
	1586.47	1145.64
	1603.92	1198.8
	1630.58	1256.47
	1653.08	1298.94
	1660.66	1346.41
	1668.62	1395.71
	1671.07	1428.49
	1662.75	1436.29
	1674.03	1439.3
	1654.07	1438.13
	1642.29	1421.64
	1614.21	1392.56
	1586.12	1340.99
	1535.02	1273.36
	1492.3	1215.66
	1433.96	1154.59
	1385.08	1104.01
	1349.16	1055.55
	1309.93	1033.43
	1296.11	1014.94
	1272.12	1011.36
	1251.98	996.773
	1234.47	977.743
	1214.01	961.966
	1181.49	946.296
	1159.45	935.063
	1122.32	924.237
	1094.63	905.379
	1074.85	897.965
	1041.45	902.319
	1044.88	890.053
	1026.87	895.284
	1032.09	903.158
	1016.14	898.815
	1017.43	899.619
	996.978	885.899
	984.123	892.624
	972.991	905.788
	978.968	896.101
	971.357	894.024
	958.994	883.625
	955.558	877.558
	964.89	874.056
	966.561	875.469
	977.466	870.679
	992.928	876.704
	998.331	887.049
	1014.93	903.59
	1034.35	901.913
	1056.58	912.712
	1070.98	924.977
	1100.12	923.974
	1121.45	930.272
	1133.84	944.626
	1161.61	954.007
	1177.81	963.666
	1205.98	980.077
	1239.48	985.804
	1280.75	1006.5
	1305.35	1020.12
	1310.52	1027.73
	1320.84	1035.25
	1312.92	1050.03
	1300.7	1055.32
	1294.15	1046.95
	1281.09	1044.1
	1274.69	1043.85
	1246.36	1032.74
	1229.02	1008.91
	1207.79	995.701
	1195.93	995.73
	1197.16	990.208
	1221.94	980.705
	1216.71	973.494
	1222.89	976.435
	1241.2	976.945
	1235.19	982.407
	1251.08	986.467
	1277.21	985.845
	1295.94	1009.6
	1319.91	1018.66
	1367.69	1047.01
	1404.33	1077.11
	1448.61	1124.33
	1474.83	1162.39
	1511.15	1198.95
	1534.94	1205.3
	1562.47	1219.88
	1567.92	1210.37
	1577.45	1221.78
	1575.71	1205.84
	1558.79	1177.41
	1557.78	1158.11
	1537.18	1131
	1546.32	1095.04
	1564.08	1077.22
	1560.81	1088.24
	1576.31	1074.35
	1580.97	1085.61
	1605.56	1099.33
	1601.67	1090.66
	1606.16	1104.27
	1616.32	1115.49
	1625.26	1139.59
	1649.97	1161.43
	1661.26	1181.35
	1661.07	1211.14
	1660.16	1259.45
	1676.96	1291.21
	1713.47	1331.03
	1721.13	1346.62
	1695.92	1378.44
	1694.57	1394.4
	1650.92	1399.72
	1618.41	1393.02
	1624.92	1404.74
	1609.06	1405.43
	1590.59	1397.33
	1571.25	1373.56
	1548.7	1340.76
	1509.04	1316.97
	1465.69	1244.92
	1424.6	1184.21
	1377.81	1138.3
	1346.83	1099.46
	1343.42	1063.12
	1329.54	1046.32
	1338	1029.38
	1333.23	1011.96
	1330.39	1002.6
	1348.86	995.118
	1360.81	992.764
	1372.7	998.513
	1379.53	1003.02
	1384.63	1006.58
	1383.57	1003.95
	1394.58	1000.79
	1406.76	997.668
	1409.52	1005.49
	1412.4	1001.72
	1424.58	1002.25
	1455.08	995.781
	1454.79	999.476
	1445.92	985.216
	1460.13	991.323
	1484.38	999.264
	1510.33	1003.85
	1546.29	1022.19
	1591.09	1050.29
	1609.39	1063.67
	1623.01	1074.96
	1634.53	1093.69
	1632.98	1100.96
	1617.67	1107.57
	1570.17	1107.61
	1525.05	1077.48
	1486.43	1054.84
	1443.43	1023.78
	1403.25	997.266
	1362.69	978.423
	1296.94	950.201
	1255.32	922.255
	1215.66	911.63
	1198.12	899.651
	1192.8	895.182
	1208.69	880.836
	1232.1	888.685
	1266.52	885.138
	1320.3	889.967
	1385.38	910.782
	1423.54	932.443
	1505.92	959.255
	1591.66	989.77
	1676.57	1023.82
	1748.77	1059.97
	1788.91	1094.46
	1819.15	1116.97
	1808.5	1127.89
	1802.55	1131.27
	1761.24	1136.11
	1723.16	1124.46
	1706.66	1126.97
	1680.07	1119.48
	1658.01	1106.42
	1638.17	1097.61
	1586.14	1073.74
	1569.59	1040.64
	1524.54	1014.95
	1479.04	999.326
	1441.33	995.309
	1386.88	961.693
	1340.36	944.396
	1295.89	934.14
	1275.68	912.433
	1276.1	918.315
	1267.66	940.214
	1295.51	941.323
	1319.05	956.856
	1335.93	986.422
	1350.78	1006.81
	1385.46	1016.22
	1431.03	1016.23
	1466.52	1039.71
	1501.08	1055.61
	1536.27	1067.77
	1540.24	1083.96
	1544.49	1087.65
	1553.38	1086
	1534.36	1080.32
	1507.89	1064.84
	1487.21	1039.23
	1460.02	1031.85
	1447.05	1034.09
	1443.5	1056.85
	1456.83	1086.13
	1477.92	1124.4
	1510.82	1176.11
	1508.82	1223.78
	1510.77	1260.63
	1502.86	1283.66
	1492.93	1306.7
	1478.13	1315.96
	1501.14	1312.46
	1506.86	1324.7
	1498.4	1316.48
	1503.75	1296.64
	1470.93	1279.37
	1428.27	1250.54
	1374.35	1211.83
	1326.54	1177.07
	1273.98	1142.91
	1238.42	1108.3
	1196.05	1070.66
	1177.54	1041.06
	1164.07	1006.02
	1151.46	986.314
	1134.2	972.666
	1144.11	965.613
	1154.75	959.343
	1144.21	960.101
	1133.58	946.703
	1131.15	940.977
	1124.35	952.883
	1115.11	957.133
	1129.05	951.535
	1148.39	968.047
	1172.18	982.939
	1187.45	990.407
	1222.5	1010.45
	1250.64	1024.34
	1289.42	1025.16
	1303.39	1024.07
	1325.87	1025
	1339.97	1026.03
	1376.02	1028.44
	1409.72	1031.08
	1452.62	1075.97
	1471.69	1120.78
	1485.84	1141.46
	1493.2	1163.7
	1471.83	1167.27
	1444.67	1167.57
	1413.83	1144.81
	1365.04	1108.09
	1309.82	1064.94
	1252.24	1007.97
	1232.43	976.064
	1258.94	936.913
	1305.06	934.078
	1399.81	944.259
	1467.08	976.164
	1540.24	1024.11
	1585.7	1073.69
	1605.15	1109.97
	1641.18	1148.51
	1683.14	1176.56
	1710.32	1194.46
	1717.71	1203.74
	1707.94	1199.4
	1648.39	1174.88
	1543.32	1137.56
	1437.48	1086.37
	1338.56	1020.83
	1253.86	952.563
	1185.49	896.621
	1141.82	863.919
	1124.56	835.652
	1139.68	838.024
	1191.25	866.171
	1250.93	887.677
	1327.51	908.341
	1406.22	951.754
	1473.3	994.234
	1513.48	1030.69
	1552.41	1034.9
	1556.88	1048.32
	1567.32	1053.51
	1548.42	1038.75
	1532.61	1022.32
	1500.88	992.934
	1451.34	957.864
	1422.13	927.983
	1388.59	895.883
	1392.05	874.367
	1421.53	879.851
	1491.56	890.563
	1581.72	932.502
	1664.25	978.734
	1718.4	1006.12
	1736.68	1040.38
	1739.36	1050.23
	1747.38	1080.87
	1757.51	1096.98
	1809.07	1112.32
	1844.54	1145.71
	1890.45	1180.41
	1942.76	1203.79
	1990.42	1226.06
	2016.21	1245.18
	2052.53	1267.61
	2067.84	1275.24
	2101.74	1277.65
	2101.72	1287.48
	2103.16	1265.91
	2098.84	1238.35
	2055.64	1212.98
	2007.2	1186.46
	1977.93	1134.05
	1917.04	1105.99
	1838.76	1081.69
	1728.87	1031.85
	1612.11	970.796
	1435.13	919.804
	1286.44	855.275
	1127.19	787.8
	994.239	733.75
	908.304	690.283
	840.675	658.782
	794.822	632.451
	763.692	621.904
	730.428	607.659
	705.202	602.218
	688.641	587.666
	676.979	579.599
	661.067	575.872
	651.016	566.38
	637.631	562.372
	627.464	557.507
	623.928	546.42
	609.4	542.756
	601.156	548.066
	591.693	546.095
	594.178	537.656
	586.792	537.07
	575.547	537.857
	571.87	529.584
	563.266	530.851
	551.038	527.984
	554.853	521.263
	558.95	520.958
	545.547	523.28
	548.807	517.632
	543.776	511.63
	529.729	514.947
	528.924	506.389
	524.903	496.404

## Sheet: S9
Graph a)	Schizont			Merogony						Graph b)	HDM1 37°C			HDM1 41°C			actine 37°C			actine 41°C			hsp70 37°C			hsp70 41°C
	1	1	1	0.15108	0.318497	0.276698					24.8932	24.0964	24.3097	23.2927	23.471	23.5975	15.243	15.367	15.494	16.24	16.899	16.532	15.512	15.498	15.562	14.973	14.954	14.01
	1	1	1	0.720185	1.32625	2.68918
	1	1	1		195.699	281.542
	1	1	1		1.49038	1.24979
	1	1	1	33.5281	74.0128
	1	1	1	13.5007	35.4399
	1	1	1	0.178079	0.227089	0.201594
	1	1	1		3.43432	4.18683
	1	1	1	0.15108	0.158225	0.282514
	1	1	1	3.63336		4.03144
	1	1	1		5.40267	7.7782
	1	1	1		38.4017	29.7793
	1	1	1	39.7081		115.274
	1	1	1		195.789	104.905
	1	1	1		4.40527	3.26658
	1	1	1		23.98	16.2165
	1	1	1	126.622		113.844
	1	1	1	0.15108		0.0724058
	1	1	1	0.791859	0.831209
	1	1	1	1.68525	1.62145
Graph c)
	Schizont			TCP			HDACi
M3	1	1	1	0.774207	1.73672	1.428	3.07774	3.43746	2.94448
M5	1	1	1	0.900651	1.26776	0.72	1.41054	1.72108	1.86502
M13	1	1	1	0.729714		0.880243		3.00307	2.36838
M14	1	1	1	0.887847	1.37187	0.465113	1.08	1.46533	1.63656
M17	1	1	1	1.3562	1.17243	0.800271		2.24078	2.1292

## Sheet: S10
Graph b)	HDM1 37			HDM1 41			HDM2 37			HDM2 41
	1.37993	0.980469	0.13651	0.600669	0.937809	0.606875	0.697109	0.209756	0.705372	6.8732	1.54929	3.28486

[truncated: 6 more sheets: S12, S13, S14, S15, S16, S17]
